# Supplementary material for: Clinical and Functional Outcomes of Delta Large-Channel Endoscopic Lumbar Decompression: A Systematic Review and Meta-Analysis
Source: Brain Sci. 2026 Jul 11;16(7):731. doi: 10.3390/brainsci16070731 (PMC13406147; doi:10.3390/brainsci16070731)
Supplement: Supplementary file 1 [file brainsci-16-00731-s001.zip]

Archive with 1 entries (1 files):
- brainsci-4242845-supplementary.pdf
